# Supplementary material for: Treatment-Seeking Behaviors and Knowledge, Attitude and Practices among Suspected Dengue Adult Patients at the Hospital for Tropical Diseases, Bangkok, Thailand
Source: Int J Environ Res Public Health. 2022 May 30;19(11):6657. doi: 10.3390/ijerph19116657 (PMC9180058; doi:10.3390/ijerph19116657)
Supplement: Supplementary file 1 [file ijerph-19-06657-s001.zip]

Archive with 1 entries (1 files):
- ijerph-1680595-supplementary.pdf
